# Supplementary material for: HIRA-mediated loading of histone variant H3.3 controls androgen-induced transcription by regulation of AR/BRD4 complex assembly at enhancers
Source: Nucleic Acids Res. 2023 Aug 28;51(19):10194–217. doi: 10.1093/nar/gkad700 (PMC10602887; doi:10.1093/nar/gkad700)
Supplement: gkad700_Supplemental_Files [file gkad700_supplemental_files.zip]

Archive with 2 entries (2 files):
- Supplementary figures and legends combined.pdf
- Tables S1, S2, S3.xlsx
